# Supplementary material for: The Association of IFNL4 Gene Polymorphisms with Hepatitis B Virus (HBV) Infection in the Northern Region of Pará, Brazil
Source: Int J Mol Sci. 2024 Oct 9;25(19):10836. doi: 10.3390/ijms251910836 (PMC11476639; doi:10.3390/ijms251910836)
Supplement: Supplementary file 1 [file ijms-25-10836-s001.zip]

Archive with 1 entries (1 files):
- ijms-3099946-supplementary.pdf
